# Supplementary material for: Cold Acclimation in Brachypodium Is Accompanied by Changes in Above-Ground Bacterial and Fungal Communities
Source: Plants (Basel). 2021 Dec 20;10(12):2824. doi: 10.3390/plants10122824 (PMC8704670; doi:10.3390/plants10122824)
Supplement: Supplementary file 1 [file plants-10-02824-s001.zip]

Archive with 2 entries (2 files):
- File S1.txt
- File S2.pdf
